# Supplementary material for: Suitable illumination intensity is essential for preserving the quality of cucumber (Cucumis sativus L.) seedlings during storage
Source: PLoS One. 2021 Mar 5;16(3):e0247882. doi: 10.1371/journal.pone.0247882 (PMC7935494; doi:10.1371/journal.pone.0247882)
Supplement: S1 Data — (XLSX) [file pone.0247882.s001.xlsx]

## Sheet: 贮藏期
		Treatments	No.	Plant height（cm）	Stem diameter(cm)	Fresh weight of shoot(g)	Dry weight of shoot(g)	Dry weight of 1st leaf	Fresh weight of root(g)	dry weight of root(g)	dry weight of shoot(g)	Total dry weight	Total fresh weight
	0d		1	7.6	0.365	1.718	0.09995	0.0384	0.493	0.0316	0.13835	0.16995	2.211
			1	7.6	0.344	1.5495	0.10265	0.04275	0.4287	0.0293	0.1454	0.1747	1.9782
			1	7.6	0.3725	1.816	0.0943	0.0397	0.4367	0.03155	0.134	0.16555	2.2527
	2d	1	1	7.8	0.258	1.756	0.08245	0.0296	0.4787	0.03185	0.11205	0.1439	2.2347
			1	7.95	0.279	1.797	0.11885	0.0459	0.4745	0.03225	0.16475	0.197	2.2715
			1	7.8	0.2765	1.8665	0.1129	0.04705	0.4535	0.0325	0.15995	0.19245	2.32
		2	2	7.6	0.2895	1.935	0.12355	0.04625	0.582	0.0347	0.1698	0.2045	2.517
			2	7.6	0.267	1.7675	0.10445	0.03755	0.548	0.02945	0.182	0.222	2.3155
			2	7.85	0.31	2.134	0.12395	0.0621	0.636	0.035	0.1683	0.2058	2.77
		3	3	7.5	0.274	1.876	0.1139	0.0454	0.6095	0.03115	0.1621	0.19125	2.4855
			3	7.45	0.2685	1.78	0.10465	0.0404	0.573	0.02975	0.14505	0.1748	2.353
			3	7.4	0.287	1.8835	0.1144	0.04305	0.567	0.0328	0.15745	0.19025	2.4505
		4	4	7.55	0.311	1.619	0.09145	0.0441	0.474	0.0322	0.13555	0.1697	2.093
			4	7.45	0.2895	1.7315	0.09445	0.03955	0.4285	0.0326	0.134	0.16875	2.16
			4	7.45	0.287	1.702	0.0966	0.0443	0.4785	0.0319	0.1409	0.1808	2.1805
		5	5	8.2	0.368	1.96332	0.0993609	0.0426391	0.602548	0.041	0.142	0.183	2.56587
			5	8.5	0.346	1.88	0.0902645	0.036	0.558459	0.038	0.129	0.167	2.43846
			5	7.8	0.32	1.78124	0.0958623	0.0411377	0.67603	0.046	0.137	0.183	2.45727
	4d	1	1	7.8	0.284	2.038	0.1213	0.0402	0.471	0.0334	0.1615	0.1949	2.509
			1	7.95	0.283	1.9295	0.10585	0.0409	0.4725	0.03335	0.14675	0.1901	2.402
			1	7.8	0.2935	2	0.1122	0.0402	0.468	0.0382	0.1524	0.1906	2.468
		2	2	7.6	0.294	2.1565	0.12905	0.05295	0.6165	0.04	0.162	0.202	2.773
			2	7.6	0.2715	1.986	0.12615	0.04215	0.625	0.0375	0.1683	0.2058	2.611
			2	7.85	0.299	1.782	0.0878	0.0337	0.573	0.0327	0.1621	0.19125	2.355
		3	3	8	0.2885	1.8325	0.1195	0.05545	0.6385	0.03455	0.17495	0.2095	2.471
			3	7.95	0.2695	1.9585	0.11505	0.0429	0.4495	0.03375	0.15795	0.1917	2.408
			3	7.9	0.2845	2.059	0.11265	0.04345	0.4555	0.0314	0.1561	0.1875	2.5145
		4	4	7.55	0.277	1.631	0.0908	0.0415	0.3635	0.0274	0.1323	0.1597	1.9945
			4	7.45	0.272	1.613	0.09305	0.041825	0.3415	0.028875	0.134875	0.16375	1.9545
			4	7.45	0.265	1.589	0.0869	0.0425	0.265	0.0259	0.1294	0.1653	1.854
		5	5	7.48333	0.302	1.996	0.0988	0.0422	0.6366	0.05	0.153	0.203	2.6326
			5	7.25	0.298	1.936	0.1022	0.0416	0.6688	0.052	0.156	0.208	2.6048
			5	7.99	0.311	1.899	0.1128	0.0404	0.6542	0.083	0.161	0.244	2.5532
	6d	1	1	7.48333	0.267167	1.98522	0.101217	0.0403667	0.493	0.0321667	0.141583	0.18175	2.47822
			1	7.25	0.251	1.844	0.1055	0.03855	0.455	0.0364	0.16405	0.18945	2.299
			1	7.79	0.27945	1.8416	0.11394	0.04503	0.4845	0.03246	0.15897	0.19143	2.3261
		2	2	8.35	0.2945	2.1775	0.14485	0.04775	0.6335	0.0377	0.1926	0.2303	2.811
			2	8.45	0.29	2.026	0.1149	0.04495	0.6485	0.03365	0.15985	0.1935	2.6745
			2	8.85	0.28	1.833	0.10655	0.04075	0.5885	0.0319	0.1473	0.1792	2.4215
		3	3	8.3	0.2925	2.0015	0.13855	0.04855	0.572	0.0369	0.1871	0.224	2.5735
			3	8.25	0.2905	2.0325	0.13855	0.05145	0.61675	0.035875	0.19	0.225875	2.64925
			3	8.05	0.28375	2.01425	0.141075	0.052175	0.6491	0.034925	0.19325	0.228175	2.66335
		4	4	7.4	0.267	1.52467	0.0845667	0.0414167	0.2435	0.0260333	0.125983	0.152017	1.76817
			4	7.1	0.258	1.525	0.0842	0.0416	0.176	0.0247	0.1258	0.1505	1.701
			4	6.8	0.256	1.484	0.0855333	0.0411667	0.241667	0.0258333	0.1267	0.152533	1.72567
		5	5	9.2	0.2766	2.2638	0.1482	0.0498	0.6915	0.056	0.198	0.254	2.9553
			5	8.8	0.2542	2.1264	0.1278	0.0562	0.6882	0.059	0.184	0.243	2.8146
			5	9.6	0.2698	2.5215	0.1632	0.0588	0.6235	0.051	0.222	0.273	3.145
	Pn		0d	2d	4d	6d
	Dark	1	8.89961	7.56543	5.74022	3.47331
		1	8.93525	6.40898	5.13705	4.26882
		1	9.11236	7.11797	5.2829	4.22362
	15μmol·m-2·s-1	2	8.79	9.18491	7.05348	4.22525
		2	8.89	7.08547	7.76721	4.27881
		2	9.12	7.06601	7.70272	3.83591
	30μmol·m-2·s-1	3	8.89961	7.72726	7.95531	6.76704
		3	8.93525	7.36796	6.42673	3.1576
		3	9.11236	6.4254	8.58307	5.47053
	45μmol·m-2·s-1	4	8.79	6.21012	8.37782	5.79304
		4	8.89	7.50369	8.18997	5.01745
		4	9.12	8.1016	7.02699	5.1218
	Control	5	8.89	9.20357	8.39295	7.07913
		5	8.99	6.76137	9.2055	6.51854
		5	9.22	8.15392	9.33399	8.23143
	Gs
			0	2	4	6
		1	0.139257	0.0536408	0.0433026	0.0305049
		1	0.136265	0.0363864	0.0451585	0.0326431
		1	0.139981	0.03514	0.0409167	0.0316537
		2	0.139257	0.0762978	0.0777605	0.0387049
		2	0.139393	0.0434665	0.0913522	0.0332235
		2	0.139981	0.0489354	0.0631986	0.0293152
		3	0.139393	0.0511611	0.0692384	0.060221
		3	0.132527	0.0425002	0.0605344	0.0362969
		3	0.132785	0.0453258	0.104302	0.0439767
		4	0.139257	0.0578962	0.0742467	0.0479293
		4	0.139393	0.0597994	0.0762673	0.0423665
		4	0.139981	0.0513163	0.0623068	0.04207
		5	0.139257	0.0666521	0.077522	0.0654435
		5	0.136265	0.086	0.100674	0.0479974
		5	0.139981	0.0682124	0.107846	0.0708738
	Ci
			0	2	4	6
		1	278.542	208.86	162.748	185.469
		1	271.595	186.461	197.312	174.133
		1	279.72	284.601	173.51	168.013
		2	287.876	219.521	214.647	206.281
		2	279.72	191.728	223.009	176.009
		2	278.217	213.806	180.481	173.783
		3	288.105	297.977	190.143	196.492
		3	275.037	214.345	207.25	244.153
		3	271.049	259.155	241.353	179.948
		4	281.359	292.194	201.933	185.29
		4	280.758	261.171	193.488	191.144
		4	278.542	221.067	196.024	184.701
		5	278.542	207.267	206.562	204.502
		5	271.595	217.624	225.245	160.179
		5	279.72	233.28	232.758	189.261
	Tr
		SPSS	0	2	4	6
		1	2.39621	1.39245	1.18023	0.617121
		1	2.39781	0.74267	0.90837	0.633808
		1	2.40202	0.755617	0.854662	0.66862
		2	2.39621	1.93865	0.986458	0.769075
		2	2.39781	0.89926	1.46252	0.68321
		2	2.40202	0.999326	1.28075	0.598454
		3	2.39621	0.975747	1.33574	1.16132
		3	2.39781	0.891054	1.17796	0.73275
		3	2.40202	0.960594	0.916484	0.866335
		4	2.39621	1.12468	1.41044	0.939226
		4	2.39781	1.11856	1.46496	0.850359
		4	2.40202	1.04731	1.25848	0.856433
		5	2.39621	1.69489	1.92209	1.20495
		5	2.39781	0.962688	1.8265	0.969442
		5	2.40202	1.38233	1.91923	1.29686
	Chlorophyll content
	SPSS	0	2	4	6
	1	3.37362	3.21773	2.44967	2.47594
	1	3.21161	2.46395	2.95693	2.51271
	1	2.73003	2.34731	2.90278	2.54171
	2	2.95617	2.88818	2.64285	2.70158
	2	2.71472	2.61428	2.53836	2.59291
	2	2.99284	2.91473	3.13712	2.8581
	3	3.37362	2.64422	3.15968	2.73217
	3	3.21161	2.53	2.81084	2.7392
	3	2.73003	2.80051	3.34929	2.61542
	4	2.95617	2.6374	3.28828	2.97421
	4	2.71472	3.03434	3.23911	2.58848
	4	2.99284	2.97451	2.74407	2.4177
	5	2.9965	2.84843	2.89734	2.75287
	5	2.95617	3.08641	2.9239	3.02689
	5	2.9965	2.58424	3.06543	3.22516
	soluble sugar content
		0	2	4	6
	T0 (Darkness)	7.04834	5.634	4.10707	4.15543
	T15	6.948	4.22125	5.35763	5.50372
	T30	7	6.02577	5.62128	9.18652
	T45	7.018	5.73546	5.84696	8.68638
	T250 (Normal)	7.148	7.04834	6.686	12.9137

## Sheet: 恢复生长
		No.	Plant height（cm）	Stem diameter(cm)	Fresh weight of shoot(g)	Dry weight of shoot(g)	Dry weight of 1st leaf	Fresh weight of root(g)	dry weight of root(g)	dry weight of shoot(g)	Total dry weight	Total fresh weight
	0d	1	9.8	0.371	3.8748	0.308	0.083	0.8462	0.056	0.391	0.447	4.721
		2	9.1	0.339	3.4756	0.318	0.086	0.861	0.057	0.404	0.461	4.3366
		3	10	0.301	3.4987	0.221	0.086	0.8282	0.067	0.307	0.374	4.3269
		4	9	0.312	3.5066	0.289	0.097	1.0433	0.067	0.386	0.453	4.5499
		5	9.3	0.307	3.4834	0.244	0.086	0.8278	0.057	0.33	0.387	4.3112
		6	9.4	0.361	3.4602	0.309	0.081	0.9522	0.07	0.39	0.46	4.4124
	2d	1	10	0.312	3.469	0.345	0.09	0.693	0.067	0.435	0.502	4.162
		1	9.5	0.296	3.049	0.285	0.075	0.554	0.06	0.36	0.42	3.603
		1	8.4	0.308	3.642	0.356	0.08	0.894	0.072	0.436	0.508	4.536
		1	11.1	0.291	3.446	0.307	0.104	0.758	0.052	0.411	0.463	4.204
		1	8.2	0.319	3.032	0.234	0.098	0.803	0.064	0.332	0.396	3.835
		2	9	0.314	3.556	0.317	0.081	0.806	0.059	0.398	0.457	4.362
		2	9	0.293	3.414	0.3	0.092	0.952	0.059	0.392	0.451	4.366
		2	9.8	0.333	3.544	0.29	0.114	0.763	0.059	0.404	0.463	4.307
		2	10.3	0.32	4.12	0.328	0.114	0.815	0.064	0.442	0.506	4.935
		2	9.8	0.342	3.904	0.364	0.079	0.817	0.057	0.443	0.5	4.721
		2	9.2	0.346	3.6	0.302	0.076	0.949	0.064	0.378	0.442	4.549
		3	9	0.283	3.08	0.269	0.099	0.715	0.089	0.368	0.457	3.795
		3	11.6	0.278	3.649	0.319	0.103	0.723	0.066	0.422	0.488	4.372
		3	8.5	0.285	3.661	0.277	0.059	0.685	0.062	0.336	0.398	4.346
		3	10.2	0.31	3.66	0.289	0.1	0.662	0.062	0.389	0.451	4.322
		3	9.6	0.307	3.625	0.349	0.076	0.79	0.073	0.425	0.498	4.415
		4	9.6	0.313	3.035	0.245	0.082	0.83	0.059	0.398	0.364	3.432
		4	10.2	0.319	3.949	0.314	0.122	0.678	0.057	0.391	0.491	4.64
		4	8	0.297	3.18	0.271	0.073	0.623	0.064	0.309	0.395	3.864
		4	7.5	0.275	3.026	0.234	0.092	0.861	0.047	0.472	0.373	3.632
		4	8.2	0.333	3.317	0.281	0.104	0.683	0.043	0.385	0.428	4
		5	9.8	0.323	3.744	0.329	0.114	0.863	0.059	0.443	0.502	4.607
		5	10	0.314	3.769	0.345	0.129	0.893	0.067	0.474	0.541	4.662
		5	10.2	0.312	3.866	0.338	0.132	0.862	0.062	0.47	0.532	4.728
	4d	1	10.1	0.276	2.956	0.266	0.064	0.365	0.047	0.33	0.377	3.321
		1	10.2	0.272	3.128	0.25	0.059	0.569	0.032	0.309	0.341	3.697
		1	12.4	0.309	3.877	0.381	0.076	0.909	0.063	0.457	0.52	4.786
		1	10	0.294	3.055	0.312	0.082	0.512	0.044	0.394	0.438	3.567
		1	9.7	0.315	4.58	0.415	0.09	1.15	0.062	0.505	0.567	5.73
		2	9.6	0.277	3.188	0.26	0.067	0.524	0.05	0.327	0.377	3.712
		2	11.2	0.297	3.314	0.294	0.052	0.645	0.054	0.346	0.4	3.959
		2	10.5	0.3	4.7	0.408	0.101	0.779	0.054	0.509	0.563	5.479
		2	12.3	0.307	3.383	0.298	0.066	0.948	0.051	0.364	0.415	4.331
		3	11.6	0.308	4.219	0.389	0.08	0.904	0.051	0.469	0.52	5.123
		3	9.8	0.258	3.687	0.3	0.057	0.824	0.041	0.357	0.398	4.511
		3	11.6	0.294	4.517	0.433	0.068	1.515	0.067	0.501	0.568	6.032
		3	9	0.298	3.607	0.401	0.065	1.081	0.057	0.466	0.523	4.688
		3	12.2	0.309	4.219	0.386	0.073	1.01	0.042	0.459	0.501	5.229
		4	9.3	0.311	3.528	0.299	0.099	0.397	0.037	0.327	0.447	4.358
		4	9.2	0.291	3.357	0.3	0.091	0.691	0.055	0.436	0.427	4.035
		4	9.7	0.266	3.046	0.236	0.073	0.684	0.051	0.344	0.345	3.669
		4	9.3	0.32	4.032	0.38	0.092	0.606	0.055	0.326	0.527	4.893
		5	11.3	0.32	4.232	0.438	0.142	0.961	0.065	0.58	0.645	5.193
		5	12.5	0.3	4.7	0.425	0.141	0.879	0.074	0.566	0.64	5.579
		5	10.7	0.308	4.419	0.409	0.148	0.904	0.061	0.557	0.618	5.323
	6d	1	9.6	0.302	3.564	0.315	0.071	0.348	0.052	0.386	0.438	3.912
		1	9.8	0.319	4.055	0.35	0.075	0.752	0.041	0.425	0.466	4.807
		1	10.4	0.286	3.31	0.336	0.064	0.373	0.049	0.4	0.449	3.683
		1	11.6	0.327	3.916	0.329	0.071	0.605	0.042	0.4	0.442	4.521
		1	9.3	0.326	3.667	0.272	0.081	0.729	0.041	0.353	0.394	4.396
		2	9.5	0.34	4.207	0.392	0.086	1.025	0.052	0.478	0.53	5.232
		2	13.5	0.322	4.382	0.376	0.09	1.113	0.057	0.466	0.523	5.495
		2	11.7	0.323	4.614	0.417	0.086	1.135	0.063	0.503	0.566	5.749
		2	11.3	0.325	4.303	0.374	0.103	0.914	0.067	0.477	0.544	5.217
		2	12.2	0.311	4.245	0.365	0.097	1.203	0.053	0.462	0.515	5.448
		2	12	0.372	4.809	0.431	0.1	1.467	0.063	0.531	0.594	6.276
		3	11.6	0.32	4.407	0.403	0.061	0.92	0.072	0.464	0.536	5.327
		3	13.1	0.339	4.713	0.481	0.076	1.061	0.1	0.557	0.657	5.774
		3	12.3	0.293	4.36	0.405	0.08	0.887	0.075	0.485	0.56	5.247
		3	10.8	0.342	5.038	0.491	0.091	1.104	0.102	0.582	0.684	6.142
		4	9.4	0.308	3.249	0.298	0.064	0.522	0.049	0.362	0.421	3.771
		4	9	0.284	3.266	0.305	0.069	0.245	0.036	0.374	0.431	3.511
		4	9	0.294	2.954	0.283	0.065	0.145	0.036	0.348	0.412	3.099
		5	13.8	0.355	5.303	0.494	0.153	1.414	0.107	0.647	0.754	6.717
		5	14.4	0.372	5.809	0.511	0.162	1.467	0.143	0.673	0.816	7.276
		5	14.2	0.362	5.382	0.496	0.159	1.513	0.127	0.655	0.782	6.895
	RGR
	treatments		0d	2d	4d	6d
	Dark	1	0.328537	0.300961	0.15972	0.00296554
		1	0.316524	0.28	0.210528	0.00346846
		1	0.325147	0.26	0.0803007	0.00397392
	15μmol·m-2·s-1	2	0.302744	0.290519	0.33472	0.00448196
		2	0.328537	0.283646	0.300048	0.00499258
		2	0.316524	0.28	0.29901	0.0161343
	30μmol·m-2·s-1	3	0.325147	0.312775	0.392155	0.273981
		3	0.302744	0.29659	0.372972	0.320773
		3	0.328537	0.318543	0.416831	0.261229
	45μmol·m-2·s-1	4	0.316524	0.282075	0.375414	0.345873
		4	0.325147	0.275735	0.392434	0.424401
		4	0.302744	0.307276	0.378472	0.338157
	Control	5	0.328537	0.290614	0.356911	0.461315
		5	0.316524	0.3	0.376535	0.388518
		5	0.325147	0.28	0.399274	0.385443
	Pn		0	2	4	6
		1	8.28448	7.64696	4.35004	4.31724
		1	7.17386	5.1815	4	4.04808
		1	7.45875	6	3.25528	4.33325
		2	8.28448	7.66874	6.20472	5.21334
		2	7.17386	5.39849	6.18344	5.09932
		2	7.45875	5.3435	5.70378	5.01205
		3	8.28448	7.43436	5.73442	8.25383
		3	7.17386	7.42549	6.23421	8.19678
		3	7.45875	5.05309	6.76196	5.33849
		4	8.28448	6.66542	7.41447	7.22441
		4	7.17386	6.16435	6.83201	7.37899
		4	7.45875	5.62236	5.34362	8.16656
		5	8.28448	7.54918	6.47595	7.77056
		5	7.17386	6.73271	6.52401	7.23668
		5	7.45875	6.14874	5.67665	7.3417
	Gs		0	2	4	6
		1	0.073191	0.069083	0.0403628	0.0316263
		1	0.0560778	0.0376367	0.036	0.0478339
		1	0.0730575	0.045	0.0274196	0.0648187
		2	0.073191	0.069083	0.0453176	0.0331505
		2	0.0560778	0.0376367	0.0442721	0.0354892
		2	0.0730575	0.038	0.0341388	0.0341086
		3	0.073191	0.0662453	0.0395976	0.0745106
		3	0.0560778	0.0950223	0.0359408	0.0611725
		3	0.0730575	0.0358331	0.0471481	0.0373762
		4	0.073191	0.0562387	0.0588401	0.0563113
		4	0.0560778	0.05	0.0391997	0.0531825
		4	0.0730575	0.0467023	0.0353523	0.0615067
		5	0.073191	0.0896253	0.0445172	0.0700409
		5	0.0560778	0.0613819	0.0416899	0.0491586
		5	0.0730575	0.0584063	0.0374393	0.0505242
	Ci		0	2	4	6
		1	192.279	197.51	166.897	167.853
		1	199.937	170.278	193.328	199.831
		1	212.738	178.268	180	278.098
		2	197.062	182.651	158.994	133.444
		2	195.096	205.176	154.236	155.14
		2	211.52	200.442	112.056	149.702
		3	192.206	192.304	147.709	201.192
		3	198.634	200.177	101.463	164.542
		3	210.643	196.502	147.611	155.766
		4	192.279	186.475	173.986	175.447
		4	199.937	218.114	149.648	157.287
		4	212.738	186.693	138.519	166.786
		5	197.062	240.306	145.345	201.576
		5	195.096	200.952	167.286	145.327
		5	211.52	209.385	137.562	147.702
	Tr
			0	2	4	6
		1	1.4268	1.34671	0.865193	0.339273
		1	1.4513	0.787461	0.60806	0.520569
		1	1.4262	1.0068	0.7846	0.722546
		2	1.44783	1.25876	0.975571	0.351179
		2	1.42629	1.02136	0.944962	0.380372
		2	1.45441	0.969707	0.731067	0.409622
		3	1.4268	1.31164	0.855192	0.7504
		3	1.42629	1.68707	0.775626	0.678671
		3	1.45441	0.945618	0.991073	0.444379
		4	1.44783	1.12214	1.21737	0.569054
		4	1.4513	0.835071	0.859354	0.576109
		4	1.4262	0.962307	0.73644	0.718848
		5	1.44783	1.66412	0.941948	0.691887
		5	1.4513	1.2302	0.896435	0.533975
		5	1.45441	1.16872	0.811821	0.568116
